# Supplementary material for: Photocatalytic and Photo-Fenton Degradation Activity of Hierarchically Structured α-Fe2O3@Fe-CeO2 and g-C3N4 Composite
Source: Int J Mol Sci. 2026 Mar 30;27(7):3133. doi: 10.3390/ijms27073133 (PMC13073559; doi:10.3390/ijms27073133)
Supplement: Supplementary file 1 [file ijms-27-03133-s001.zip]

Archive with 1 entries (1 files):
- ijms-4155391-supplementary.pdf
